# Supplementary material for: Bilateral Knee Arthroplasty in Patients Affected by Windswept Deformity: A Systematic Review
Source: J Clin Med. 2022 Nov 6;11(21):6580. doi: 10.3390/jcm11216580 (PMC9655254; doi:10.3390/jcm11216580)
Supplement: Supplementary file 1 [file jcm-11-06580-s001.zip]

Archive with 1 entries (1 files):
- jcm-1841595-supplementary.pdf
